# Supplementary material for: Transcriptome Analysis Provides Insights into the Mechanism of Astaxanthin Enrichment in a Mutant of the Ridgetail White Prawn Exopalaemon carinicauda
Source: Genes (Basel). 2021 Apr 21;12(5):618. doi: 10.3390/genes12050618 (PMC8143343; doi:10.3390/genes12050618)
Supplement: Supplementary file 1 [file genes-12-00618-s001.zip]

Archive with 4 entries (4 files):
- Figure S1-2.pdf
- Table S1.pdf
- Table S2.pdf
- Table S3.pdf
